# Supplementary material for: Selective Impairment in Frequency Discrimination in a Mouse Model of Tinnitus
Source: PLoS One. 2015 Sep 9;10(9):e0137749. doi: 10.1371/journal.pone.0137749 (PMC4564173; doi:10.1371/journal.pone.0137749)
Supplement: S1 Dataset — Sheet 1: data for gap detection, used for Fig 2. Sheet 2: data for pre-pulse inhibition on frequency discrimination task, used for Figs 4 and 5. Sheet 3: data for ABR thresholds, used for Fig 3. (XLSX) [file pone.0137749.s001.xlsx]

## Sheet: S1 Gap Detection
		2-32 kHz				6-8 kHz				10-12 kHz				14-16 kHz				18-20 kHz				26-28 kHz
AnimalID	Group	Baseline	Week 1 post-exposure	Week 4 post-exposure	Week 8 post-exposure	Baseline	Week 1 post-exposure	Week 4 post-exposure	Week 8 post-exposure	Baseline	Week 1 post-exposure	Week 4 post-exposure	Week 8 post-exposure	Baseline	Week 1 post-exposure	Week 4 post-exposure	Week 8 post-exposure	Baseline	Week 1 post-exposure	Week 4 post-exposure	Week 8 post-exposure	Baseline	Week 1 post-exposure	Week 4 post-exposure	Week 8 post-exposure
J21	1	43.4429	64.3778	80.7987	74.2968	27.5602	12.5036	22.6102	50.4149	30.3622	52.8436	11.7497	19.3542	17.394	9.8346	12.0969	16.8622	0.8875	14.8876	7.0897	-28.5003	20.6294	8.3362	-16.2466	0.3627
J22	1	72.5094	57.9975	18.2996	38.3958	16.4615	33.0681	-3.4751	9.0162	60.4917	35.0713	42.0065	25.7652	34.3337	36.1782	43.6515	42.6267	14.5885	11.8729	17.0387	22.6898	31.5721	4.481	53.2732	50.827
J26	1	54.47	64.9734	14.6735	46.8817	26.4812	49.0808	46.307	34.0844	62.0228	56.9793	56.4644	35.2183	40.0409	30.7401	20.7235	44.4728	19.2265	43.5272	42.303	-10.6594	51.059	51.2793	71.78	47.7654
J28	1	50.6277	39.3868	59.9962	50.7644	15.8437	22.5373	20.6604	8.3316	13.7335	43.6969	19.5535	23.7821	1.406	22.0379	13.3166	10.745	-13.039	17.3302	33.346	25.4452	-17.0553	3.7578	-1.5718	33.8144
J35	1	82.0587	41.9942	79.1768	4.9512	54.6136	47.9188	-8.4499	67.3391	29.0041	48.889	61.5583	48.6751	32.4163	-27.1079	33.1555	61.3054	32.6786	21.7633	39.8481	36.745	23.357	-76.8003	49.5163	-17.7427
J38	1	77.056	37.543	83.1563	89.0493	30.7899	48.8684	46.9911	5.6083	46.7755	61.0924	56.2377	48.8168	14.5175	51.1092	27.5414	52.1124	43.0105	77.8374	9.3734	-15.2892	32.0444	50.5828	32.2455	-27.0279
J25	2	53.9499	-1.27621	-24.5487	-12.9759	16.5862	21.246	10.5377	23.5857	13.7371	42.0089	40.2382	22.6625	10.7542	22.9481	24.967	20.2236	4.89757	2.40208	-2.55085	-15.795	29.683	30.6656	-24.8738	-19.9571
J27	2	52.6455	10.2628	31.8737	54.2219	25.3285	26.4968	5.47614	-2.66429	32.3555	55.6188	9.09187	38.5298	4.8884	20.9049	14.5959	15.0524	36.8042	-17.26	-80.6474	-3.97091	35.0194	-16.4771	-13.374	-11.2497
J29	2	67.1388	58.6811	45.3277	21.4165	27.9196	37.7592	12.4634	4.17312	54.6143	56.6048	62.2464	39.3231	15.8318	37.2341	52.6788	12.6604	30.817	26.1878	12.9915	-0.390473	33.0493	-15.1883	-18.3904	17.5283
J33	2	68.4591	68.4591	53.0414	37.2497	15.4568	15.4568	30.287	42.2033	50.6993	50.6993	65.6485	71.2888	25.7687	25.7687	12.5766	22.6003	34.4315	34.4315	-37.623	12.2531	43.5886	43.5886	23.0649	-2.26036
J36	2	57.0685	57.0685	5.97435	3.59365	8.32581	8.32581	-61.0085	19.7892	17.6287	17.6287	11.7401	57.7664	4.23906	4.23906	-1.05163	29.4521	18.0965	18.0965	-21.6089	-7.07465	31.8718	31.8718	-31.2173	-31.4463
J37	2	53.9055	53.9055	-4.80254	24.1355	27.4436	27.4436	14.2349	21.6731	35.7547	35.7547	3.63705	13.8701	16.5373	16.5373	-5.5847	25.0686	11.5131	11.5131	-1.08057	2.60122	28.0867	28.0867	-44.592	0.0423492
J39	2	73.7177	73.7177	-41.5982	-25.9139	2.93396	2.93396	23.8228	35.994	37.9916	37.9916	12.4332	37.3883	27.4632	27.4632	-42.6037	-55.4738	43.9039	43.9039	24.7851	24.4005	48.5815	48.5815	39.2986	23.3151
J40	2	49.9557	49.9557	7.86471	38.529	32.6568	32.6568	34.0957	-6.35245	54.3583	54.3583	12.9296	8.0825	-0.872826	-0.872826	-8.78763	35.2893	6.00439	6.00439	10.9455	24.8831	56.0215	56.0215	-20.3509	2.76823
J41	2	63.7299	52.1462	24.311	51.5028	32.5606	23.087	1.96492	4.11194	51.5451	60.5985	34.5164	44.4528	40.8497	60.385	-47.2692	49.6418	53.1884	-35.1314	-28.7492	49.8263	55.4121	-7.84954	40.2446	-49.8474
J42	2	36.4012	66.3656	60.8711	79.1797	23.0925	34.2058	49.6964	24.288	39.52	41.3549	47.9954	31.1623	25.1025	61.3989	39.3726	32.0428	13.7501	38.3459	-12.9845	51.6027	23.4265	18.3046	-72.7054	-21.4687
J43	2	69.354	69.1791	66.0495	67.3068	58.0922	7.44272	7.72381	-0.896568	56.7557	61.3656	32.6934	53.9873	49.4568	42.0191	48.4947	-44.6211	42.8805	32.3615	12.3254	1.05196	11.1127	-0.942957	-32.3821	-0.685162
J44	2	77.2578	58.3627	43.6525	63.5881	25.1179	20.6753	38.9001	18.0432	49.7708	40.6739	24.233	61.9416	21.1113	42.5536	17.4958	35.7014	33.475	21.9802	-29.4861	13.8464	52.0052	27.5403	8.58521	-163.911
J46	2	66.6522	50.6791	0.173853	-32.1372	20.5832	22.0553	6.70882	66.3196	36.3357	58.8728	-8.14994	-9.38012	30.0872	3.2622	55.8893	-40.4126	40.5486	-82.4774	-12.458	-75.3645	57.3148	6.01902	-20.4073	32.785
J48	2	65.3254	33.9202	42.202	23.5497	2.73618	42.4772	29.5276	4.62463	-71.5418	36.5672	-65.0782	18.6652	19.642	27.5231	8.68507	-17.7228	34.0849	-52.5966	58.6449	-6.07035	32.3154	41.3003	27.5706	24.6197
J23	3	68.8002	60.954	-3.47967	1.41494	40.9871	11.4241	14.6621	49.1576	16.0167	63.3183	45.1387	34.2352	8.40983	-7.35508	36.0241	31.5451	21.2014	21.4563	37.3937	74.0247	32.2424	66.2552	50.8867	50.9433
J24	3	68.4616	21.1553	13.4437	33.5907	27.345	35.6867	23.5931	34.6277	22.4975	-4.11248	50.7539	30.9411	20.4622	48.4192	54.1931	51.1431	25.5624	17.4879	19.5548	58.9628	25.5468	-0.926644	23.8299	-20.7975
J30	3	77.2312	55.658	-6.9206	-60.8452	18.0683	21.1692	31.1569	42.5971	41.1548	66.2226	59.6287	35.1085	15.0344	36.0767	40.9019	27.1628	17.7526	15.9847	29.5873	23.3623	28.1122	-28.3504	-0.834208	-69.7494
J31	3	65.294	65.294	41.3847	15.3967	14.4441	14.4441	44.9877	40.0192	31.6778	31.6778	57.2192	84.9224	6.62689	6.62689	-1.79881	-39.1091	38.5066	38.5066	11.0413	20.6624	32.6004	32.6004	60.6233	56.9977
J32	3	43.5877	43.5877	-7.7283	26.3768	27.7005	27.7005	31.6402	48.2226	-4.23471	-4.23471	2.34208	-33.6698	18.197	18.197	20.7491	4.31607	23.5225	23.5225	8.28	-45.2958	22.824	22.824	26.4449	14.9066
J34	3	63.1899	33.0133	22.7184	29.1021	29.1245	18.0423	-50.1991	41.2153	24.8195	24.0414	11.1539	62.7745	26.6393	-12.5276	35.5591	-11.497	14.1437	11.0732	-29.0713	-2.3302	-44.2811	-3.3289	-37.9389	16.1196
J45	3	64.7611	55.3302	50.8672	1.00871	53.6271	35.6371	37.8031	68.6362	43.1439	38.2229	-17.8666	-12.2492	34.7804	55.953	50.6626	-35.4926	37.7919	-38.6754	11.8058	-96.0618	63.1213	1.38863	40.3438	49.8048
J50	3	64.8131	66.655	61.6414	-62.4005	57.7015	28.1103	-5.14263	60.7604	19.0803	66.1079	52.0328	-26.6101	13.3708	51.0661	43.494	22.9981	26.3148	-58.2344	36.5375	-24.7751	65.867	-15.7978	-12.0409	-162.273
Group: 1=Control; 2= Tinnitus(+); 3=Tinnitus(-)

## Sheet: S2 Frequency Discrimination
			22 kHz background tone				12 kHz background tone
AnimalID	Group	Frequency	Baseline	Week 1 post-exposure	Week 4 post-exposure	Week 8 post-exposure	Baseline	Week 1 post-exposure	Week 4 post-exposure	Week 8 post-exposure
J21	1	0	0	0	0	0	0	0	0	0	Group: 1=Control; 2= Tinnitus(+); 3=Tinnitus(-)
J22	1	0	0	0	0	0	0	0	0	0	Frequency: numbers represent the percent change in frequency from the background tone
J26	1	0	0	0	0	0	0	0	0	0
J28	1	0	0	0	0	0	0	0	0	0
J35	1	0	0	0	0	0	0	0	0	0
J38	1	0	0	0	0	0	0	0	0	0
J21	1	1	13	6	-10	6	28	25	28	30
J22	1	1	-15	-39	27	-13	47	25	47	20
J26	1	1	6	23	16	4	23	37	43	4
J28	1	1	2	4	-3	-8	12	35	27	33
J35	1	1	-8	41	3	18	55	-16	18	38
J38	1	1	18	33	6	6	27	-25	-1	-18
J21	1	2	-4	16	12	21	40	28	43	58
J22	1	2	30	-16	13	-4	35	49	51	54
J26	1	2	37	34	33	29	31	45	47	29
J28	1	2	12	-5	8	14	21	33	39	38
J35	1	2	49	27	33	21	48	23	33	36
J38	1	2	31	51	9	9	-5	-16	7	-15
J21	1	4	52	50	46	41	33	28	23	21
J22	1	4	55	41	54	60	42	30	35	-41
J26	1	4	75	70	66	60	34	30	36	60
J28	1	4	53	43	46	49	15	24	26	33
J21	1	6	48	52	47	35	48	43	50	29
J22	1	6	55	42	62	54	52	38	36	26
J26	1	6	72	72	61	52	57	33	48	52
J28	1	6	45	35	31	37	31	34	41	45
J35	1	8	76	71	62	86	42	63	39	48
J38	1	8	89	78	86	86	58	29	57	42
J21	1	10	57	61	55	52	48	44	41	33
J22	1	10	50	46	58	72	62	45	48	19
J26	1	10	62	76	66	65	39	56	59	65
J28	1	10	27	36	50	58	24	44	52	53
J35	1	16	82	84	77	76	70	45	42	58
J38	1	16	85	89	90	90	61	39	49	53
J35	1	32	75	73	71	78	63	60	85	78
J38	1	32	85	86	83	83	79	74	77	73
J25	2	0	0	0	0	0	0	0	0	0
J27	2	0	0	0	0	0	0	0	0	0
J29	2	0	0	0	0	0	0	0	0	0
J33	2	0	0	0	0	0	0	0	0	0
J36	2	0	0	0	0	0	0	0	0	0
J37	2	0	0	0	0	0	0	0	0	0
J39	2	0	0	0	0	0	0	0	0	0
J40	2	0	0	0	0	0	0	0	0	0
J41	2	0	0	0	0	0	0	0	0	0
J42	2	0	0	0	0	0	0	0	0	0
J43	2	0	0	0	0	0	0	0	0	0
J44	2	0	0	0	0	0	0	0	0	0
J46	2	0	0	0	0	0	0	0	0	0
J48	2	0	0	0	0	0	0	0	0	0
J25	2	1	-8	11	-8	-34	37	38	33	57
J27	2	1	11	11	-1	-20	33	37	24	34
J29	2	1	25	23	15	-11	20	34	20	9
J33	2	1	5	25	-97	7	13	12	18	4
J36	2	1	0	14	-47	-3	17	-21	22	-11
J37	2	1	7	-7	20	9	4	10	-73	10
J39	2	1	25	-4	-24	20	4	-4	13	-4
J40	2	1	-10	-39	-32	-3	26	22	21	3
J41	2	1	0	21	-30	-4	5	23	20	0
J42	2	1	1	13	26	30	-3	15	18	16
J43	2	1	5	-12	-6	12	-3	38	-13	-10
J44	2	1	8	37	-23	18	5	-17	-12	35
J46	2	1	23	-28	12	5	8	18	-8	6
J48	2	1	32	9	-37	20	-1	6	8	0
J25	2	2	7	-4	-16	-19	42	37	43	65
J27	2	2	18	7	1	-10	26	45	25	42
J29	2	2	25	13	22	4	36	44	23	39
J33	2	2	59	22	0	24	16	8	34	33
J36	2	2	-8	13	-8	-5	38	26	-9	31
J37	2	2	25	47	48	37	7	-53	-72	51
J39	2	2	47	-2	-13	-11	-7	-2	15	12
J40	2	2	34	27	41	8	12	22	-16	-6
J41	2	2	33	31	-8	4	32	18	35	-34
J42	2	2	28	23	22	59	26	23	19	22
J43	2	2	39	-24	-11	10	9	36	3	-3
J44	2	2	27	58	-3	26	4	16	-3	-21
J46	2	2	36	8	19	13	4	20	7	16
J48	2	2	21	22	-39	36	12	11	-4	7
J25	2	4	66	65	23	77	34	8	-15	17
J27	2	4	11	42	8	6	8	15	-8	8
J29	2	4	65	70	54	40	38	47	-1	28
J25	2	6	50	59	42	47	37	22	11	6
J27	2	6	38	31	14	12	29	12	-14	-26
J29	2	6	75	64	57	47	32	45	20	5
J33	2	8	83	78	72	81	56	58	57	67
J36	2	8	43	55	-7	16	23	-19	-2	-15
J37	2	8	72	91	78	67	48	76	59	69
J39	2	8	79	25	66	80	53	25	39	-1
J40	2	8	66	66	74	68	52	51	45	39
J41	2	8	66	83	19	9	73	58	60	66
J42	2	8	56	86	37	67	58	45	70	65
J43	2	8	69	74	13	25	47	75	52	44
J44	2	8	51	86	57	52	64	44	73	66
J46	2	8	67	52	28	35	52	67	52	60
J48	2	8	79	79	38	38	51	63	57	55
J25	2	10	61	61	36	67	48	-3	17	26
J27	2	10	42	37	40	16	24	13	15	-22
J29	2	10	71	62	56	38	62	54	48	32
J33	2	16	86	87	74	86	50	67	62	48
J36	2	16	71	42	52	46	47	-42	-15	16
J37	2	16	80	88	74	74	63	63	25	59
J39	2	16	85	44	72	60	55	44	24	24
J40	2	16	69	83	79	69	73	47	34	12
J41	2	16	82	87	0	51	71	58	61	54
J42	2	16	71	91	52	77	57	71	71	76
J43	2	16	84	86	43	37	55	54	63	55
J44	2	16	69	86	72	71	53	63	72	70
J46	2	16	77	66	33	49	48	37	32	53
J48	2	16	83	85	62	32	63	46	55	75
J33	2	32	88	84	72	84	67	74	69	85
J36	2	32	64	46	-18	-2	43	-12	-22	42
J37	2	32	81	86	71	54	66	78	68	66
J39	2	32	87	65	57	66	87	65	71	48
J40	2	32	61	37	72	66	80	79	80	76
J41	2	32	81	83	29	65	78	84	70	77
J42	2	32	74	91	82	86	80	89	88	91
J43	2	32	85	74	67	61	69	80	83	77
J44	2	32	80	90	73	74	76	82	90	87
J46	2	32	86	68	60	69	58	68	58	76
J48	2	32	87	86	63	62	84	78	81	82
J23	3	0	0	0	0	0	0	0	0	0
J24	3	0	0	0	0	0	0	0	0	0
J30	3	0	0	0	0	0	0	0	0	0
J31	3	0	0	0	0	0	0	0	0	0
J32	3	0	0	0	0	0	0	0	0	0
J34	3	0	0	0	0	0	0	0	0	0
J45	3	0	0	0	0	0	0	0	0	0
J50	3	0	0	0	0	0	0	0	0	0
J23	3	1	-16	19	20	0	40	60	64	11
J24	3	1	-3	17	-31	23	13	47	46	57
J30	3	1	-9	30	11	7	13	58	41	53
J31	3	1	-7	1	-13	-36	13	60	4	5
J32	3	1	-16	20	8	32	34	13	7	-15
J34	3	1	-15	10	28	-23	61	17	35	-19
J45	3	1	7	-32	50	23	30	-16	8	30
J50	3	1	-3	26	9	-10	21	-6	-16	13
J23	3	2	-8	29	30	45	60	37	45	19
J24	3	2	21	33	2	41	40	40	61	65
J30	3	2	-9	46	43	16	40	59	63	69
J31	3	2	24	14	-9	4	16	65	-15	-23
J32	3	2	10	24	6	-15	42	16	-33	3
J34	3	2	-14	7	-23	-78	78	29	24	-19
J45	3	2	3	22	34	32	30	-17	28	39
J50	3	2	15	25	3	1	36	10	-5	21
J23	3	4	61	82	77	82	56	17	15	-22
J24	3	4	50	68	58	63	22	15	-6	17
J30	3	4	57	72	73	57	22	19	6	39
J23	3	6	44	85	78	86	68	17	15	19
J24	3	6	44	77	52	76	45	27	7	6
J30	3	6	53	74	69	64	45	13	-27	44
J31	3	8	75	61	73	60	56	11	24	61
J32	3	8	63	59	41	63	8	56	5	8
J34	3	8	70	64	65	37	44	11	8	21
J45	3	8	70	70	59	50	71	60	49	55
J50	3	8	73	81	11	24	47	35	62	71
J23	3	10	64	77	68	82	72	10	29	30
J24	3	10	51	74	75	81	53	12	3	26
J30	3	10	67	83	73	63	53	38	29	48
J31	3	16	90	83	63	80	50	16	38	51
J32	3	16	66	63	57	53	-26	50	-39	-6
J34	3	16	78	60	54	41	58	26	33	-3
J45	3	16	77	85	75	69	65	29	41	61
J50	3	16	78	85	38	16	69	58	53	65
J31	3	32	84	81	72	75	67	72	66	56
J32	3	32	62	19	19	10	-22	67	31	17
J34	3	32	67	18	9	8	66	14	30	16
J45	3	32	81	80	84	79	86	47	56	73
J50	3	32	83	85	68	42	84	70	83	86

## Sheet: S3 ABR thresholds
		8 kHz				12 kHz				16 kHz				22 kHz				28 kHz
AnimalID	Group	Baseline	Week 1 post-exposure	Week 4 post-exposure	Week 8 post-exposure	Baseline	Week 1 post-exposure	Week 4 post-exposure	Week 8 post-exposure	Baseline	Week 1 post-exposure	Week 4 post-exposure	Week 8 post-exposure	Baseline	Week 1 post-exposure	Week 4 post-exposure	Week 8 post-exposure	Baseline	Week 1 post-exposure	Week 4 post-exposure	Week 8 post-exposure
J41	2	20	30	30	30	20	20	50	10	30	50	40	30	40	60	60	40	30	60	50	50
J43	2	30	20	30	10	20	20	30	20	40	40	40	40	50	40	50	50	30	40	60	50
J44	2	30	40	10	30	20	30	10	10	30	40	30	30	40	50	20	30	30	60	50	40
J46	2	20	40	30	10	20	30	20	10	30	50	50	30	40	50	60	50	40	50	60	40
J42	2	40	40	10	20	20	20	10	20	30	50	30	30	50	50	20	50	40	50	50	50
J48	2	30	30	10	30	30	20	10	20	30	30	50	40	30	60	50	50	40	50	50	50
J45	3	30	60	30	10	20	30	30	10	40	40	50	40	50	60	60	40	50	60	70	40
J50	3	20	20	10	20	20	20	10	10	20	30	50	30	30	50	50	50	30	60	50	40
Group: 1=Control; 2= Tinnitus(+); 3=Tinnitus(-)
